# Supplementary material for: A Usability Pilot Study of a Sensor-Guided Interactive System for Dexterity Training in Parkinson’s Disease
Source: Sensors (Basel). 2025 Feb 10;25(4):1051. doi: 10.3390/s25041051 (PMC11859258; doi:10.3390/s25041051)
Supplement: Supplementary file 1 [file sensors-25-01051-s001.zip]

Archive with 3 entries (2 files):
- Supplementary/
- Supplementary/Bedienungsanleitung_SmartEgg_App.pdf
- Supplementary/Rotation_SmartSensorEgg.mp4
